# Supplementary material for: Immune Cluster and PPI Network Analyses Identified CXCR3 as a Key Node of Immunoregulation in Head and Neck Cancer
Source: Front Oncol. 2021 Jan 15;10:564306. doi: 10.3389/fonc.2020.564306 (PMC7874192; doi:10.3389/fonc.2020.564306)
Supplement: Supplementary file 1 [file Table_1.xlsx]

## Sheet: Sheet1
ID	CXCR3 expression	Sex	Age	OS	Status	T stage	N stage	M stage	TNM stage
1	CXCR3 low expression	1	42	13	1	3	1	0	3
2	CXCR3 low expression	1	57	16	1	3	2	0	4
3	CXCR3 low expression	2	49	19	1	2	3	0	4
4	CXCR3 low expression	1	64	19	1	3	2	0	4
5	CXCR3 low expression	1	42	26	1	3	2	0	4
6	CXCR3 low expression	1	55	60	0	3	1	0	3
7	CXCR3 low expression	1	71	60	0	4a	2	0	4
8	CXCR3 low expression	1	12	60	0	2	0	0	2
9	CXCR3 low expression	2	56	60	0	2	0	0	2
10	CXCR3 low expression	1	62	11	1	3	2	0	4
11	CXCR3 low expression	1	71	6	1	3	3	0	4
12	CXCR3 low expression	1	35	22	1	4	1	0	4
13	CXCR3 low expression	2	74	28	1	1	1	0	2
14	CXCR3 low expression	2	71	27	1	1	1	0	3
15	CXCR3 low expression	2	60	20	1	4	2	0	4
16	CXCR3 low expression	1	62	60	0	4	1	0	4
17	CXCR3 low expression	2	54	60	0	3	2	0	4
18	CXCR3 low expression	1	59	60	0	3	0	0	3
19	CXCR3 low expression	2	56	60	0	3	0	0	3
20	CXCR3 low expression	1	63	15	1	4	2	0	4
21	CXCR3 low expression	1	59	21	1	4	1	0	4
22	CXCR3 low expression	1	45	33	1	4	0	0	4
23	CXCR3 low expression	1	43	33	1	3	1	0	3
24	CXCR3 low expression	1	60	36	1	3	0	0	3
25	CXCR3 low expression	1	57	13	1	3	1	0	3
26	CXCR3 low expression	1	55	19	1	3	1	0	3
27	CXCR3 low expression	1	69	60	0	3	1	0	3
28	CXCR3 low expression	1	49	60	0	3	1	0	3
29	CXCR3 low expression	1	44	60	0	3	1	0	3
30	CXCR3 low expression	2	67	60	0	2	1	0	3
31	CXCR3 high expression	2	40	60	0	3	0	0	3
32	CXCR3 high expression	2	30	60	0	3	2	0	4
33	CXCR3 high expression	2	67	60	0	3	0	0	3
34	CXCR3 high expression	1	60	23	1	3	1	0	3
35	CXCR3 high expression	1	39	25	1	4	1	0	4
36	CXCR3 high expression	1	65	26	1	3	1	0	3
37	CXCR3 high expression	2	66	28	1	2	2	0	4
38	CXCR3 high expression	2	55	40	1	3	0	0	3
39	CXCR3 high expression	2	49	60	0	4	1	0	4
40	CXCR3 high expression	1	59	60	0	2	1	0	3
41	CXCR3 high expression	1	53	60	0	4	1	0	4
42	CXCR3 high expression	1	55	60	0	4	0	0	4
43	CXCR3 high expression	1	60	60	0	3	0	0	3
44	CXCR3 high expression	1	55	60	0	2	0	0	2
45	CXCR3 high expression	1	40	60	0	3	2	0	4
46	CXCR3 high expression	2	75	60	0	4	1	0	4
47	CXCR3 high expression	2	59	60	0	2	2	0	4
48	CXCR3 high expression	1	57	60	0	2	0	0	2
49	CXCR3 high expression	1	44	60	0	4	0	0	4
50	CXCR3 high expression	2	67	16	1	4	1	0	4
51	CXCR3 high expression	1	51	35	1	3	2	0	4
52	CXCR3 high expression	1	18	60	0	3	1	0	3
53	CXCR3 high expression	1	53	60	0	3	2	0	4
